# Supplementary material for: Systemic adverse events after screening of retinopathy of prematurity with mydriatic
Source: PLoS One. 2021 Sep 9;16(9):e0256878. doi: 10.1371/journal.pone.0256878 (PMC8428556; doi:10.1371/journal.pone.0256878)
Supplement: S1 File — (XLSX) [file pone.0256878.s001.xlsx]

## Sheet: inclusion
number	sex	Birth weight	GA (week)	GA (day)	BW day 0d	milk pre 1w	milk pre1d	milk day 1	stool pre 1w	stool pre1d	stool day 1	abdominal distention pre 1w	abdominal distention pre1d	abdominal distention day 1	Systlic BP pre 1w	Systlic BP pre1d	Systlic BP day 1	Diastlic BP pre 1w	Diastlic BP pre1d	Diastlic BP day 1	Pulse rate pre 1w	Pulse rate pre1d	Pulse rate day 1	Respiration rate pre 1w	Respiration rate pre1d	Respiration rate day 1	episodes of apnea pre 1w	episodes of apnea pre1d	episodes of apnea day 1
1	male	2042	35	0	2426	351	419	397	39	37	47	3	1	0	70	84	87	30	42	47	147	156	145	48	64	58	0	0	0
2	female	1632	34	5	1888	300	320	380	41.5				0	3							138	146	144	35	46	44	0	0	0
3	female	1496	31	0	1394	207	225	256	24.1	27.4	32.8	1	3	3	71	80	78	39	47	47	160	176	158	43	56	32	0	0	1
4	female	1470	31	0	1558	224	225	241	23.1	23.7	29.8	3	2	2	82	67	74	39	32	43	161	148	165	49	41	41	0	1	0
5	female	1204	30	2	1516	210	226	241	23.7	25.2	31.8	3	3	3	82	89	64	42	52	47	149	152	151	42	62	46	2	0	1
6	male	1850	33	3	2040	296	320	282	25	31	7	3	3	3							164	164	125	44	55	40	0	0	0
7	male	1540	31	2	1682	256	233	253	34.6	32.7	49.3	1	1	3	69	86	75	42	65	46	151	142	133	58	41	35	0	1	2
8	female	1808	32	0	1944	306	318	320	37	44.9	27.4	3	3	3	73			51			146	143	156	53	56	40	2	0	1
10	female	1540	30	4	1696	242	272	272	19.6	16.8	19.1	3	3	3	62	79	84	40	54	31	160	159	163	43	38	34	1	3	0
11	male	2710	34	6	2674	353	420	560	37.8			1	0	0	67			40			118	143	144	58	40	32	0	0	0
12	female	1684	34	0	2110	290	320	280	25.7	51.9	6	1	1	1							149	145	135	36	48	52	0	0	0
13	female	1324	30	3	1556	198	210	240	40.9	31.5	24.6	3	5	3	67	70	61	37	34	43	152	173	153	31	35	44	6	1	0
14	male	1277	32	6	2028	250	274	284	40.8	47.8	37.3	3	3	3	64	67	66	39	29	45	140	140	135	56	30	30	1	3	2
15	male	1726	31	4	2190	294	320	330	16.8	24.2	15.2	3	1	1	71	74	78	45	49	48	153	185	159	45	48	34	1	1	0
16	female	1490	33	2	1634	240	259	280	24.5	29.3	23.8	3	3	3	76	64	65	39	33	48	145	157	157	46	50	44	1	0	0
17	female	1998	33	2	2054	244	312	322	26.8	32	32.5	3	3	3	64	87	81	24	42	32	138	138	147	40	45	60	1	0	0
18	male	1580	32	4	1956	267	320	360	26.1	21.8	20.5	1	0	0	78	66		53	43		155	154	155	44	38	38	1	0	0
19	male	1876	34	4	2256	360	385	430				1	0	1							144	154	149	45	42	40	0	0	0
20	male	1791	34	3	2224	320	380	385	20.6			3	1	1							155	131	139	42	44	55	0	0	0
21	female	1859	34	2	2608	435	410	460				1	1	3							151	152	142	41	44	39	1	0	0
22	male	1706	33	5	2074	298	330	335	26.8			1	1	3							154	141	155	48	36	46	0	0	0
23	male	2028	33	5	2182	243	315	385	22.2			3	3	3							126	148	141	46	48	46	0	0	5
24	female	1126	30	1	1262	135	166	183	21.2	20.8	23.2	1	3	3	58	63	73	31	42	44	136	149	160	54	44	57	4	1	0
27	male	1943	33	1	2274	325	320	353	29.2	23.3	17.4	1	1	1							169	141	134	50	53	34	0	0	0
28	male	1482	31	0	1876	242	282	290	28.6	38.7	48.2	3	2	3	68	70	73	39	34	38	149	156	166	44	36	51	1	0	0
29	female	1074	31	0	1180	132	170	179	19.3	25.5	25.7	3	3	3	62	76	65	31	43	33	156	161	164	32	46	65	10	0	1
30	male	1378	28	4	1612	96	172	202	7.5	8.7	23.4	3	3	3	63	83	67	31	35	37	142	158	147	41	44	42	0	4	3
31	male	1084	32	1	1394	177	209	221	14.9	38.5	35.6	3	3	3	57	69	73	35	47	54	151	164	152	38	48	35	0	2	2
32	male	1558	31	6	1808	240	274	288	23.7	31.5	19.6	3	3	3	90	79	89	60	41	47	149	144	160	44	24	44	0	0	0
33	female	1770	31	6	1790	171	280	304	22.6	11.5	21.4	3	1	2	87	88	70	64	59	39	123	164	137	40	60	55	0	1	0
34	male	1964	32	0	1896	208	271	276	19.6	33.1	39.2	3	1	3	80	72	78	33	39	43	141	155	158	48	65	44	1	6	0
35	female	1568	32	3	1686	176	264	264	30	58.7	43.9	3	3	3	56	65		20	34		163	158	164	36	40	42	0	0	4
36	female	1154	29	0	1232	132	179	149	26.9	21.9	18.6	3	4	4	70	79	68	54	55	34	157	173	156	29	60	39	1	3	5
38	male	1708	31	0	1762	205	270	300	19.5	16.9	33.4	3	3	3	85	78	83	55	57	54	169	128	140	33	41	33	0	0	3
40	female	1388	32	3	1784	242	292	297	49	44.8	17.8	3	3	5	76	67	67	41	41	47	196	175	142	41	40	30	1	0	2
41	female	2036	32	3	1980	253	320	320	63	35.1	47.4	3	3	3	76	69	69	41	41	33	170	161	152	37	42	32	3	3	4
42	male	704	27	6	943	91.5	114	132	31.6	24	26.8	3	3	3	61	73	56	45	35	23	154	152	154	63	64	39	0	0	0
43	male	1658	30	5	2070	282	312	341	36.7	38.7	45.9	3	3	3	77	60	74	58	34	38	186	161	137	44	58	42	0	0	0
44	female	858	26	4	1054	105.5	126	85.5	13.7	38.2	15	3	3	5	60	61	64	36	38	4	135	146	133	32	41	36	0	1	0
45	female	1664	33	0	1856	252.5	275	296	28.9	31	28.9	1	0	1	71	78	75	45	55	39	172	152	151	38	56	26	0	1	1
47	female	1388	33	5	1926	264	299	320	35.4	26	50.5	3	5	5	72			43			172	165	177	52	43	30	0	0	0
48	male	1708	34	5	2256	323	330	325	19			3	1	0							153	135	144	40	35	36	0	0	0
49	male	1934	34	5	2234	300	365	385	13.4			3	1	0							51	134	134	40	42	48	0	1	0
50	female	1948	33	2	2210	268	360	360	29.5	51.9	47.9	5	3	3	87	83	85	46	56	41	133	145	171	49	39	37	0	6	4
51	male	1885	34	5	2286	320	350	435	16			3	1	1	140			45			150	163	148	40	36	38	0	0	0
52	female	1758	32	2	2350	295	368	358	25.1	43	42.4	3	0	1	75			30			172	169	171	54	71	42	1	3	0
53	female	1632	32	2	2021	266	294	308	40.9	30.5	56.2	3	3	3	79			43			150	153	146	60	63	38	6	1	4
54	male	2360	32	2	2416	360	385	390	32.5			1	1	0	65			39			127	130	128	39	44	38	0	0	0
55	male	1469	34	3	1992	278	319	360	18	24	34.6	3	1	3	63			45			155	156	162	41	26	73	3	2	0
56	female	1722	33	3	1936	284	292	320	24	28.5	27.5	1	0	0							142	143	129	41	38	54	0	0	0
57	male	2011	33	3	2188	292	360	360	25.7	32.5	39.8	1	3	3							151	152	136	37	48	46	0	0	0
58	male	1469	31	2	1878	248	276	285	20.9	37.8	32.2	3	1	3	71		76	47		39	10	153	172	46	43	56	3	3	4
59	male	1428	31	2	1880	252	282	299	14.1	27.7	30.6	3	3	3	66	66	70	39	39	47	162	184	158	39	51	37	3	1	2
61	female	2158	33	5	2352	316	300	440	14.1			3	1	1							135	147	160	42	30	32	0	0	0
63	male	715	26	0	1044	109	118	132	13.9	9.4	69.2	3	3	3	78	67	76	48	35	37	149	162	169	45	40	40	0	0	0
65	male	1430	31	6	1794	264	285	320	14.8	17.2		3	3	3	72			42			142	154		32	43		0	0
67	male	1352	28	6	1476	129	178	206	14.7	49	23.5	3	3	3	65	69	77	41	39	55	143	150	146	37	51	38	7	2	5
68	female	1528	32	0	1842	246	276	283	24.8	31.3	38.7	3	1	3		78			42		160	145	149	56	38	36	0	1	1
69	female	1566	32	0	1960	264	280	293	33.9	38.6	51.2	3	3	3	71	68		44	40		171	170	166	46	36	46	2	2	0
71	female	1278	30	4	1606	192	205	264	16.2	31.4	34	3	3	3	77	72	76	45	50	45	175	184	169	46	46	42	1	3	2
72	male	670	24	6	856	106	108	120	11.7	17.1	14.5	3	3	3	55	67	88	37	42	53	156	159	156	51	51	36	0	0	0
73	male	1130	30	1	1390	163	195	243	14.3	41.7	25.9	3	3	3	67	62	70	37	49	39	142	155	151	23	41	47	0	4	1
74	male	2141	33	0	2141	286	319	360	32.6	37.5	28.7	3	3	3	69	65		38	31		120	147	137	50	47	41	0	4	0
75	female	1710	32	3	2228	320	395	425	58.1	24.5	32	3	1	3	78			42			154	145	153	38	50	36	0	0	0
76	female	2018	34	1	2340	325	420	420				3	3	3							165	148	144	45	39	38	0	0	0
77	female	1784	34	1	2296	320	330	480				5	1	0							155	146	163	45	38	42	0	0	0
78	female	1282	29	0	1488	166	195	228	30	26.5	38.9	1	1	5	80	76	61	44	41	35	150	161	163	50	51	60	1	2	0
79	male	2304	33	0	2536	357	400	400	28.5	24	31.6	1	1	1	67	81		25	43		146	191	143	40	41	33	2	0	0
80	male	654	24	0	980	110	141	143	9.7	17.2	16.7	3	3	3	75	76	71	59	39	41	152	153	158	32	20	41	0	0	0
81	male	2250	34	0	2504	335	410	420	31.2			1	1	3							138	142	143	38	54	45	0	1	1
82	male	710	26	2	950	0.5	14	39	12	4.7	5.5	3	3	3	77	77	73	34	37	32	124	133	136	36	34	39	0	0	1
83	female	826	26	2	1146	132	132	146	14.1	13.9	20.8	3	1	3	60	61	61	38	28	34	157	165	156	40	24	20	0	0	0
84	male	2662	33	3	2648	400	440	427	40.5	31.2	28.4	1	1	1							120	157	146	35	33	40	0	0	0
85	male	2232	33	6	2344	315	385	385	12			1	1	1							143	144	140	30	38	46	0	0	0
86	female	2258	34	5	2252	280	440	385	15			1	0	1							144	177	142	42	41	40	0	0	0
87	female	1290	30	2	1458	201	221	249	23.8	20.1	34.3	3	3	1		75	72		44	44	142	153	162	45	40	52	4	1	0
88	female	1450	31	4	1828	264	293	320	36.9	26.2	28.8	3	3	3	74	73	74	39	47	37	171	142	167	48	40	36	0	7	4
89	female	1402	31	4	1750	232	273	304	20.8	44.1	28.3	3	3	3	65	63	62	35	31	37	153	158	161	41	30	48	3	0	1
90	male	1884	33	4	2390	360	335	355	38.4			3	0	0	69			30			178	153	155	47	45	37	0	0	0
91	male	1884	33	4	2370	345	440	415				1	0	0							183	152	146	54	28	44	0	0	0
93	female	1160	33	4	1468	185	206	237	19.3	35.3	36.4	3	1	3	66	78	66	44	41	40	139	161	187	36	46	51	1	0	0
94	male	2054	33	4	2122	319	348	357	14.4	45.1	12.6	3	1	0	62	82		30	37		154	147	157	49	44	38	0	0	0
95	female	1720	35	1	2126	300	400	400	21			1	1	1							145	155	145	54	42	40	0	0	0
96	female	1124	34	1	1206	121	164	179	13.6	12.6	11.7	3	5	3	77	70	65	45	39	25	130	136	146	32	48	32	0	1	1
98	male	945	32	1	1132	165	149	135	20.5	19.5	22.3	3	3	3	78	80	85	39	45	52	158	149	136	41	36	38	2	0	0
99	female	2048	33	1	2136	45	280	320	13.7	30.8	30	3	3	3	83	78	80	51	46	39	156	173	165	54	48	38	0	0	1
